# Supplementary material for: Covariation Is a Poor Measure of Molecular Coevolution
Source: Mol Biol Evol. 2015 May 11;32(9):2456–68. doi: 10.1093/molbev/msv109 (PMC4540965; doi:10.1093/molbev/msv109)
Supplement: Supplementary Data [file supp_msv109_pepsin_newick.txt]

(ENSGACG00000001016:0.3202477133,ENSGMOG00000008016:0.3333502167,((ENSONIG00000002541:0.1249120063,(ENSGACG00000007950:0.1012541751,ENSGMOG00000001326:0.1470285110)0.8560000000:0.0609147208)0.9950000000:0.1862399409,((ENSTNIG00000004456:0.5266823638,(ENSONIG00000019651:0.1739997485,(ENSGMOG00000013247:0.2357383964,ENSGACG00000005367:0.1038988388)0.7560000000:0.0252980185)0.7820000000:0.0546023668)0.9340000000:0.0913787050,((ENSLACG00000018448:0.1245575682,ENSLACG00000018458:0.1434207678)0.9870000000:0.1117194374,((ENSG00000096088:0.5072990580,(ENSG00000196188:0.3264989240,(ENSG00000117984:0.3760368496,ENSG00000131400:0.5969356429)0.9990000000:0.3685473425)0.9470000000:0.1729359423)0.9770000000:0.1456245385,((ENSTGUG00000006387:0.3222932613,(ENSGALG00000024059:0.0315934181,ENSMGAG00000005103:0.0573200571)0.9900000000:0.1909311379)0.9990000000:0.1936373681,((ENSACAG00000017772:0.0970657197,(ENSPSIG00000010855:0.1789921366,ENSPSIG00000011818:0.0714551266)0.9730000000:0.0659345262)0.8620000000:0.0483266233,(ENSXETG00000011942:0.2598631738,(ENSMEUG00000015387:0.5855306636,(ENSETEG00000015652:0.0652674367,(((ENSAMEG00000007610:0.0455818954,ENSMPUG00000014296:0.0389445434)0.8390000000:0.0190203670,(ENSCAFG00000016308:0.0428239602,ENSFCAG00000013673:0.0929985228)0.9420000000:0.0271819830)0.9110000000:0.0188531935,((ENSEEUG00000011633:0.0048656943,ENSEEUG00000015388:0.0026598544)1.0000000000:0.0823370901,((ENSMICG00000013645:0.0785048607,ENSOGAG00000016091:0.0346798345)0.8700000000:0.0186001772,(ENSCJAG00000019394:0.0496510898,(((ENSPTRG00000003735:0.0032295452,(ENSG00000229183:0.0000000001,(ENSG00000229859:0.0000000001,(ENSGGOG00000000140:0.0064741481,(ENSG00000256713:0.0000001056,ENSPTRG00000003731:0.0508347208)0.3490000000:0.0032334499)0.7890000000:0.0032432568)0.0000000000:0.0000000001)0.8870000000:0.0064889514)0.7790000000:0.0032403918,(ENSNLEG00000015618:0.0097360259,ENSPPYG00000003195:0.0000001286)0.0000000000:0.0000002276)0.9800000000:0.0422104915,(ENSTTRG00000010998:0.1350767368,(ENSPVAG00000003841:0.1099889321,((ENSBTAG00000014761:0.0766029865,ENSSSCG00000013092:0.0729290376)0.8960000000:0.0237738076,((ENSLAFG00000012777:0.0795390496,ENSPCAG00000010755:0.1244603221)0.9980000000:0.0898747419,(((ENSECAG00000022757:0.0370631060,(ENSECAG00000007928:0.0000003309,ENSECAG00000009687:0.0159242295)0.9630000000:0.0300768920)0.9910000000:0.0510766787,((ENSECAG00000021943:0.0616430906,(ENSECAG00000022592:0.0070937920,ENSECAG00000022133:0.0174422580)0.4070000000:0.0063674665)0.9430000000:0.0182965117,(ENSECAG00000015650:0.0196293109,ENSECAG00000018713:0.0538322401)0.2110000000:0.0116814854)0.9510000000:0.0287756212)0.9910000000:0.0534325738,((ENSOCUG00000026790:0.0061227276,(ENSOCUG00000023022:0.0240588306,((ENSOCUG00000026947:0.0000010944,(ENSOCUG00000022038:0.0032508852,(ENSOCUG00000025777:0.0000001765,ENSOCUG00000026848:0.0037641811)0.9510000000:0.0133683885)0.4140000000:0.0032792289)0.8760000000:0.0204324399,((ENSOPRG00000016591:0.0000001459,(ENSOPRG00000013507:0.0000000001,ENSOPRG00000003845:0.0000001203)0.0000000000:0.0000003992)0.8260000000:0.0141541404,(ENSOPRG00000010488:0.0565310716,ENSOCUG00000025155:0.1805586290)0.9030000000:0.0540022439)0.9650000000:0.0458734986)0.9670000000:0.0310273386)0.0790000000:0.0207376759)0.9930000000:0.0583991408,(ENSOCUG00000022826:0.0112203125,((ENSOCUG00000024836:0.0066931945,(ENSOCUG00000021826:0.0063383184,ENSOCUG00000028199:0.0031345503)0.9710000000:0.0188796466)0.8820000000:0.0146872144,(ENSOPRG00000003816:0.0031382725,(ENSOPRG00000003786:0.0260144373,ENSOPRG00000003863:0.0064160130)0.9470000000:0.0127388412)0.9870000000:0.0315447744)0.9200000000:0.0169331570)0.9080000000:0.0306464073)0.9970000000:0.0719436388)0.8420000000:0.0148242849)0.8540000000:0.0121243834)0.9150000000:0.0201402351)0.3790000000:0.0174246406)0.7920000000:0.0192858685)0.9490000000:0.0338285054)0.9220000000:0.0257397918)0.9500000000:0.0285140050)0.2030000000:0.0087996846)0.7490000000:0.0197768276)0.9500000000:0.0698595833)0.7460000000:0.0165414565)0.8120000000:0.0213698916)0.9450000000:0.0720279230)0.9330000000:0.0825658566)0.5470000000:0.0573367940)0.9960000000:0.1552553694)0.1460000000:0.0404234251)1.0000000000:0.4893675544);
