# Supplementary material for: Covariation Is a Poor Measure of Molecular Coevolution
Source: Mol Biol Evol. 2015 May 11;32(9):2456–68. doi: 10.1093/molbev/msv109 (PMC4540965; doi:10.1093/molbev/msv109)
Supplement: Supplementary Data [file supp_msv109_trypsin_newick.txt]

(ENSCSAVG00000011688:0.0583913811,ENSCSAVG00000011689:0.0147091834,(ENSCSAVG00000011648:0.0073489150,((ENSCING00000003513:0.0697872240,ENSCSAVG00000008397:0.3101585679)0.9960000000:0.3455164789,(((ENSRNOG00000033706:0.4658859558,((ENSRNOG00000034012:0.4428274925,(ENSRNOG00000033805:0.3420229095,(ENSRNOG00000018580:0.4641473787,(ENSRNOG00000018742:0.3370315261,ENSRNOG00000022313:0.5483302135)0.9520000000:0.1539901519)0.1030000000:0.0666570270)0.6460000000:0.0726721319)0.8330000000:0.0771741307,(ENSRNOG00000031927:0.5917839395,ENSRNOG00000022353:0.3198454941)0.7670000000:0.1263333589)0.9500000000:0.1519566762)0.9860000000:0.1990913069,((ENSPMAG00000002471:0.4460019335,(ENSPMAG00000007473:0.5348751821,((ENSDARG00000038891:0.2484578990,(ENSDARG00000055014:0.1644957654,((ENSONIG00000016616:0.1337076045,ENSORLG00000016000:0.0859514352)0.8910000000:0.0552740523,(ENSGACG00000011331:0.2345769001,(ENSTNIG00000012422:0.0686146003,ENSTRUG00000007909:0.0767778607)0.9450000000:0.0857901777)0.8590000000:0.0603923812)0.9130000000:0.0660645410)0.6720000000:0.0575852663)0.6720000000:0.0660286230,(ENSGACG00000007751:0.1966935807,((ENSTNIG00000006215:0.3728976920,ENSTRUG00000009919:0.0278846537)0.9990000000:0.2074808717,(ENSORLG00000016170:0.1460049593,ENSONIG00000019357:0.1771159385)0.5690000000:0.0380029876)0.2480000000:0.0477924182)0.9250000000:0.0989082729)0.9980000000:0.3202862945)0.6370000000:0.0542230335)0.8190000000:0.0771260622,((FBgn0015316:0.4687916669,FBgn0051954:0.3501797449)1.0000000000:0.5010437116,(((ENSGMOG00000019380:0.1042850093,(ENSDARG00000055011:0.1269164735,(ENSONIG00000019358:0.0711083195,ENSORLG00000016184:0.0941656843)0.9520000000:0.0627763805)0.6580000000:0.0218899448)0.9700000000:0.0958557966,(ENSDARG00000052517:0.1523538700,(ENSGMOG00000015456:0.2017188820,((ENSTNIG00000012421:0.0557058033,ENSTRUG00000007331:0.0716596777)0.9420000000:0.0460761124,(ENSGACG00000011309:0.1103210744,(ENSONIG00000016612:0.0547596637,ENSORLG00000015987:0.1193766691)0.8800000000:0.0374124922)0.8510000000:0.0263547739)0.9660000000:0.0761018640)0.3660000000:0.0234633283)0.9010000000:0.0525638289)0.9630000000:0.1316688627,(ENSLACG00000018368:0.2682369509,ENSPSIG00000005280:0.2300733533)0.4060000000:0.0774352338)0.9990000000:0.4072114717)0.7130000000:0.0475138100)0.9410000000:0.1076568515)0.7340000000:0.0515391353,(((ENSGMOG00000013647:0.3354579829,ENSTRUG00000002455:0.0922341766)0.9990000000:0.3138526056,(ENSONIG00000011421:0.2231534416,((ENSGMOG00000013637:0.0029314648,ENSGMOG00000013703:0.0076052891)1.0000000000:0.1516434779,(ENSGACG00000003380:0.0912134637,ENSTRUG00000003668:0.0886494476)0.5030000000:0.0282764188)0.8580000000:0.0471394836)0.9730000000:0.1662768814)0.9740000000:0.1715177064,((ENSORLG00000006286:0.0556924053,(ENSTRUG00000014981:0.0269708890,(ENSTNIG00000003486:0.0453280931,ENSONIG00000010579:0.1431278437)0.2680000000:0.0132942046)0.9610000000:0.0710124555)0.9990000000:0.2351368399,((ENSONIG00000019763:0.5136201510,(ENSGMOG00000017180:0.0841091702,(ENSGACG00000004236:0.0387223036,ENSTRUG00000013950:0.0651494073)0.8920000000:0.0367717696)0.8310000000:0.0412894855)0.9930000000:0.1750044232,((ENSPMAG00000003912:0.0462956341,(ENSPMAG00000004392:0.0000002408,(ENSPMAG00000008373:0.0024610766,(ENSPMAG00000008291:0.0581409061,(ENSPMAG00000008369:0.0446794939,(ENSPMAG00000008362:0.0120309973,((ENSPMAG00000008352:0.0000000001,ENSPMAG00000008356:0.0063300173)0.7590000000:0.0086537509,(ENSPMAG00000008321:0.0054330598,ENSPMAG00000008288:0.0167797111)0.8080000000:0.0198027014)0.7020000000:0.0231953794)0.9500000000:0.0715233996)0.9110000000:0.0674400476)0.9720000000:0.0696672336)0.7460000000:0.0078784156)0.3760000000:0.0198832667)1.0000000000:0.2462785703,((ENSONIG00000016419:0.0733763149,(ENSDARG00000042993:0.1448075831,(ENSORLG00000020754:0.0718919011,((ENSTRUG00000014854:0.0572336989,(ENSGACG00000007422:0.0718720657,(ENSGMOG00000003902:0.0000002686,ENSGMOG00000003914:0.0053263892)0.9790000000:0.0481617423)0.8920000000:0.0236691631)0.6710000000:0.0149080431,(ENSTNIG00000009676:0.0512139467,ENSTNIG00000009675:0.0255062356)0.7880000000:0.0319079902)0.8270000000:0.0208726569)0.0550000000:0.0200107879)0.6540000000:0.0070465243)0.8810000000:0.0200726897,((ENSXETG00000026148:0.3518642920,(ENSXETG00000007733:0.0317880746,(ENSXETG00000007734:0.0048852229,ENSXETG00000016566:0.0000000001)0.7570000000:0.0245026953)0.5300000000:0.0209723415)0.9080000000:0.0537008591,(ENSXETG00000007732:0.1276337213,(((((ENSGALG00000022903:0.0000000001,ENSGALG00000022906:0.0099258110)0.7370000000:0.0048267469,(ENSGALG00000022904:0.0051203247,ENSGALG00000010465:0.0098623834)0.0000000000:0.0000002530)1.0000000000:0.1593646121,(ENSTGUG00000013177:0.0000003052,ENSTGUG00000013181:0.0050174538)0.9980000000:0.1565983597)0.9160000000:0.0571758736,(ENSPSIG00000008505:0.0907019399,ENSACAG00000007893:0.1544230856)0.4420000000:0.0206487656)0.9390000000:0.0413507741,((ENSECAG00000014506:0.0840623394,((ENSOCUG00000025211:0.0188997106,ENSOCUG00000026000:0.0055606437)0.7780000000:0.0252609219,(ENSCPOG00000008400:0.0793609679,ENSBTAG00000003633:0.1037813844)0.6940000000:0.0210566780)0.9350000000:0.0457374278)0.9250000000:0.0340618409,((ENSMODG00000000681:0.4109202721,(ENSRNOG00000013382:0.0408436499,(ENSRNOG00000013203:0.1746422664,ENSRNOG00000013245:0.1103691901)0.9680000000:0.0844692313)0.7290000000:0.0371931171)0.8420000000:0.0325363297,(ENSCHOG00000010889:0.1063408213,(ENSPVAG00000004590:0.1379134360,((ENSSTOG00000007943:0.0533981977,(((ENSRNOG00000031682:0.0050913864,ENSRNOG00000032916:0.0050898516)0.8490000000:0.0106897822,((ENSMUSG00000071517:0.0000002003,(ENSMUSG00000071519:0.0102654074,(ENSMUSG00000058119:0.0103562216,ENSMUSG00000062751:0.0102974642)0.7600000000:0.0051738930)0.0000000000:0.0000002003)0.8910000000:0.0103331455,(ENSRNOG00000031157:0.0201747133,(ENSRNOG00000032156:0.0757388937,(ENSRNOG00000031327:0.0209657204,ENSRNOG00000031385:0.0000002814)0.8650000000:0.0113326696)0.9240000000:0.0254707225)0.7530000000:0.0056855941)0.4500000000:0.0046120698)0.9540000000:0.0460881215,(ENSDORG00000008690:0.1446640708,(ENSDORG00000019762:0.0101794864,ENSDORG00000019764:0.0000000001)0.9940000000:0.0955295471)0.4840000000:0.0337110600)0.9300000000:0.0473654910)0.9000000000:0.0282462694,(((((ENSPTRG00000028377:0.0279693783,(((ENSGGOG00000008440:0.0230279301,ENSMMUG00000000272:0.0705157607)0.8390000000:0.0177028560,(ENSNLEG00000002672:0.0359775187,(ENSG00000204983:0.0105584709,(ENSPPYG00000018102:0.0485858037,ENSPTRG00000028376:0.0092098312)0.7490000000:0.0148828537)0.9090000000:0.0259216592)0.8220000000:0.0291048112)0.3290000000:0.0091562788,(ENSMMUG00000016286:0.0618398572,(ENSPPYG00000019131:0.0188414338,(ENSG00000010438:0.0047774461,ENSGGOG00000013297:0.0095439139)0.7320000000:0.0055234069)0.9680000000:0.0353269060)0.2830000000:0.0127085267)0.3370000000:0.0222526440)0.9870000000:0.0554557621,(ENSECAG00000015872:0.0604719816,(ENSLAFG00000004028:0.1165711693,(ENSBTAG00000021565:0.0620086287,(ENSSSCG00000016478:0.0213166549,ENSTTRG00000013492:0.1619641980)0.1860000000:0.0272135973)0.8510000000:0.0237741586)0.6240000000:0.0146585122)0.8580000000:0.0138961879)0.5670000000:0.0090048966,((ENSMODG00000000887:0.0899459690,(ENSSHAG00000002164:0.0313474463,ENSSHAG00000003311:0.0160060283)0.9820000000:0.0525848759)0.8090000000:0.0148754462,(ENSMODG00000000845:0.1016442210,(ENSMODG00000000899:0.0993053503,(ENSMEUG00000012059:0.2237987633,ENSSHAG00000000487:0.0929956494)0.9310000000:0.0720124124)0.9930000000:0.1142032323)0.7010000000:0.0175894709)0.9800000000:0.0489372697)0.8140000000:0.0146513407,(ENSOCUG00000001950:0.0623224806,((ENSOGAG00000013528:0.0154400176,ENSOGAG00000016639:0.0055935980)0.9200000000:0.0305599006,(ENSPSIG00000009988:0.1023429746,((ENSGALG00000014755:0.0071240552,ENSMGAG00000014219:0.0238025902)1.0000000000:0.1821070698,(ENSXETG00000025357:0.2427512507,ENSACAG00000007958:0.2338018951)0.6600000000:0.0313750273)0.8070000000:0.0271459998)0.9620000000:0.0469498967)0.7770000000:0.0146750786)0.7100000000:0.0233211758)0.7760000000:0.0227624746,(((ENSEEUG00000000099:0.0000002614,ENSEEUG00000004434:0.0000000001)0.9790000000:0.0425004644,((ENSSARG00000002719:0.0423883962,ENSSARG00000010036:0.0097144344)0.9820000000:0.0505099553,(ENSMLUG00000000209:0.0094513581,ENSMLUG00000015419:0.0750361722)0.7210000000:0.0151174842)0.8300000000:0.0207543142)0.9000000000:0.0252166398,(ENSFCAG00000011878:0.0636297965,(ENSTBEG00000013583:0.0551922667,(ENSAMEG00000006334:0.0813696190,ENSCAFG00000014481:0.0353458593)0.8430000000:0.0153421556)0.2200000000:0.0049225869)0.8300000000:0.0151954877)0.4830000000:0.0125475837)0.8810000000:0.0226978130)0.7020000000:0.0137954095)0.4860000000:0.0311954928)0.7500000000:0.0203697758)0.3450000000:0.0168413079)0.9580000000:0.0511330563)0.3840000000:0.0094354632)0.5630000000:0.0078976305)0.9560000000:0.0428181116)0.3200000000:0.0293137489)0.4650000000:0.0280494802)0.9100000000:0.0743038845)0.9470000000:0.0906743676)0.8030000000:0.0414669277)0.9970000000:0.3632983595)0.9990000000:0.5270337952)0.9420000000:0.0499305838);
